# Supplementary material for: Novel RNA Extraction Method for Dual RNA-seq Analysis of Pathogen and Host in the Early Stages of Yersinia pestis Pulmonary Infection
Source: Microorganisms. 2021 Oct 18;9(10):2166. doi: 10.3390/microorganisms9102166 (PMC8539884; doi:10.3390/microorganisms9102166)
Supplement: Supplementary file 1 [file microorganisms-09-02166-s001.zip]

Archive with 1 entries (1 files):
- microorganisms-1362200-supplementary.pdf
